# Supplementary material for: Dual Targeting of EZH2 Degradation and EGFR/HER2 Inhibition for Enhanced Efficacy against Burkitt’s Lymphoma
Source: Cancers (Basel). 2023 Sep 8;15(18):4472. doi: 10.3390/cancers15184472 (PMC10526300; doi:10.3390/cancers15184472)
Supplement: Supplementary file 1 [file cancers-15-04472-s001.zip]

Archive with 1 entries (1 files):
- cancers-2550457-supplementary.pdf
